# Supplementary material for: A single introduction of Yersinia pestis to Brazil during the 3rd plague pandemic
Source: PLoS One. 2019 Jan 9;14(1):e0209478. doi: 10.1371/journal.pone.0209478 (PMC6326411; doi:10.1371/journal.pone.0209478)
Supplement: S1 Table — (XLSX) [file pone.0209478.s001.xlsx]

## Sheet: Sheet1
ID	Original ID	Accession Number	Focus	Year	State	Microregion	Municipality	Location	Source	SNP node from Morelli et al. 2010a
Yp3699	P.Exu 185	SRR6366892	Chapada da Borborema	1967	Pernambuco	Vale de Ipojuca	Caruaru	Sítio Lagoa do Anjo	human	I.ORI2.a
Yp3540	P.Exu 810	SRR6366802	Chapada da Borborema	1979	Paraíba	Umbuzeiro	Natuba	Sítio Chã do Vento	N. lasiurus	I.ORI2.f1
Yp3541	P.Exu 811	SRR6366803	Chapada da Borborema	1979	Paraíba	Umbuzeiro	Natuba	Sítio Estivas	N. lasiurus	I.ORI2.f1
Yp3547	P.Exu 817	SRR6367098	Chapada da Borborema	1979	Paraíba	Umbuzeiro	Natuba	Sítio Estivas	C. subflavus	I.ORI2.f1
Yp3549	P.Exu 820	SRR6367100	Chapada da Borborema	1979	Paraíba	Umbuzeiro	Natuba	Sítio Tauá	N. lasiurus	I.ORI2.f1
Yp3551	P.Exu 825	SRR6367099	Chapada da Borborema	1979	Pernambuco	Vale do Ipojuca	Tacaimbó	Sítio Malhada do Juá	Polygenis spp., N. lasiurus	I.ORI2.a
Yp3950	P.Exu 827	SRR6366839	Chapada da Borborema	1979	Pernambuco	Vale do Ipojuca	São Caitano	Sítio Campo Alegre	Polygenis spp., N. lasiurus	I.ORI2.a
Yp3951	P.Exu 832	SRR6366840	Chapada da Borborema	1979	Pernambuco	Vale do Ipojuca	Tacaimbó	Sítio Paulista	Polygenis spp., C. subflavus	I.ORI2.a
Yp3558	P.Exu 843	SRR6366973	Chapada da Borborema	1980	Paraíba	Umbuzeiro	Natuba	Sítio Salgadinho	N. lasiurus	I.ORI2.f1
Yp3560	P.Exu 851	SRR6366971	Chapada da Borborema	1980	Paraíba	Umbuzeiro	Natuba	Sítio Gitó	N. lasiurus	I.ORI2.f1
Yp3959	P.Exu 860	SRR6366835	Chapada da Borborema	1982	Paraíba	Itabaiana	Salgado de São Félix	Engenho Covão	N. lasiurus	I.ORI2.f1
Yp3562	P.Exu 858	SRR6366977	Chapada da Borborema	1982	Pernambuco	Garanhuns	Caetés	Sítio Riacho Fundo	N. lasiurus	I.ORI2.f1
Yp3958	P.Exu 859	SRR6366834	Chapada da Borborema	1982	Pernambuco	Garanhuns	Caetés	Sítio Riacho Fundo	N. lasiurus	I.ORI2.f1
Yp3566	P.PB 862	SRR6366975	Chapada da Borborema	1986	Paraíba	Curimataú Oriental	Solânea	Sítio Pedra d'Água	human	I.ORI2.f2
Yp3567	P.PB 863	SRR6366976	Chapada da Borborema	1986	Paraíba	Curimataú Ocidental	Barra de Santa Rosa	Sítio Malhada da Catingueira	human	I.ORI2.f2
Yp3568	P.PB 864	SRR6366969	Chapada da Borborema	1986	Paraíba	Curimataú Oriental	Solânea	Sítio Pedra d'Água	R. rattus frugivorus	I.ORI2.f2
Yp3569	P.PB 866	SRR6366970	Chapada da Borborema	1986	Paraíba	Curimataú Oriental	Solânea	Sítio Valério	R. rattus frugivorus	I.ORI2.f2
Yp3570	P.PB 867	SRR6366758	Chapada da Borborema	1986	Paraíba	Curimataú Oriental	Solânea	Sítio Lagoa do Serrote	N. lasiurus	I.ORI2.f2
Yp3571	P.PB 868	SRR6366759	Chapada da Borborema	1986	Paraíba	Curimataú Oriental	Solânea	Sítio Cinco Estrelas	N. lasiurus	I.ORI2.f2
Yp3572	P.PB 869	SRR6366756	Chapada da Borborema	1986	Paraíba	Curimataú Oriental	Solânea	Fazenda Pedra d'Água	H. sciureus	I.ORI2.f2
Yp3573	P.PB 870	SRR6366757	Chapada da Borborema	1986	Paraíba	Curimataú Oriental	Solânea	Fazenda Pedra d'Água	N. lasiurus	I.ORI2.f2
Yp3575	P.PB 872	SRR6366762	Chapada da Borborema	1986	Paraíba	Curimataú Oriental	Solânea	Sítio Cinco Lagoas	N. lasiurus	I.ORI2.f2
Yp3576	P.PB 873	SRR6366763	Chapada da Borborema	1986	Paraíba	Curimataú Oriental	Solânea	Sítio Cinco Lagoas	C. subflavus	I.ORI2.f2
Yp3577	P.PB 874	SRR6366760	Chapada da Borborema	1986	Paraíba	Curimataú Oriental	Solânea	Sítio Bacalhau	R. rattus frugivorus	I.ORI2.f2
Yp3578	P.PB 876	SRR6366761	Chapada da Borborema	1986	Paraíba	Curimataú Oriental	Solânea	Sítio Cinco Lagoas	R. rattus frugivorus	I.ORI2.f2
Yp3580	P.PB 878	SRR6366754	Chapada da Borborema	1986	Paraíba	Curimataú Oriental	Solânea	Sítio Bacalhau	C. subflavus	I.ORI2.f2
Yp3583	P.PB 881	SRR6366755	Chapada da Borborema	1986	Paraíba	Curimataú Ocidental	Remígio	Fazenda Serrinha	human	I.ORI2.f2
Yp3967	P.PB 871	SRR6366836	Chapada da Borborema	1986	Paraíba	Curimataú Oriental	Solânea	Sítio Pedra d'Água	N. lasiurus	I.ORI2.f2
Yp3971	P.PB 877	SRR6366837	Chapada da Borborema	1986	Paraíba	Curimataú Oriental	Solânea	Sítio Cinco Lagoas	R. rattus frugivorus	I.ORI2.f2
Yp3972	P.PB 879	SRR6366830	Chapada da Borborema	1986	Paraíba	Curimataú Oriental	Solânea	Sítio Pedra d'Água	C. subflavus	I.ORI2.f2
Yp3185	P.Exu 13	SRR6366736	Chapada do Araripe	1966	Pernambuco	Araripina	Exu	Sítio Retiro	N. lasiurus	I.ORI2.f2
Yp3619	P.Exu 03	SRR6366864	Chapada do Araripe	1966	Pernambuco	Araripina	Exu	Serra Novo Mundo	C. subflavus	I.ORI2.f2
Yp3620	P.Exu 07	SRR6366863	Chapada do Araripe	1966	Pernambuco	Araripina	Exu	Sítio Serra Serrinha	R. rattus alexandrinus	I.ORI2.f2
Yp3621	P.Exu 08	SRR6366943	Chapada do Araripe	1966	Pernambuco	Araripina	Exu	Sítio Retiro	R. rattus frugivorus	I.ORI2.f2
Yp3622	P.Exu 09	SRR6366944	Chapada do Araripe	1966	Pernambuco	Araripina	Exu	Sítio José Padeiro	N. lasiurus	I.ORI2.f2
Yp3623	P.Exu 10	SRR6366945	Chapada do Araripe	1966	Pernambuco	Araripina	Exu	Sítio Retiro	N. lasiurus	I.ORI2.f2
Yp3624	P.Exu 11	SRR6366946	Chapada do Araripe	1966	Pernambuco	Araripina	Exu	Sítio José Padeiro	N. lasiurus	I.ORI2.f2
Yp3625	P.Exu 12	SRR6366947	Chapada do Araripe	1966	Pernambuco	Araripina	Exu	Sítio Serra Manoel Severino	O. nigripes	I.ORI2.f2
Yp3994	P.Exu 02	SRR6367135	Chapada do Araripe	1966	Pernambuco	Araripina	Exu	Serra Sítio Novo	N. lasiurus	I.ORI2.f2
Yp3190	P.Exu 18	SRR6366734	Chapada do Araripe	1967	Pernambuco	Araripina	Exu	Sítio Retiro	N. lasiurus	I.ORI2.f2
Yp3191	P.Exu 19	SRR6366735	Chapada do Araripe	1967	Pernambuco	Araripina	Exu	Sítio Alto	C. subflavus	I.ORI2.f2
Yp3192	P.Exu 20	SRR6366740	Chapada do Araripe	1967	Pernambuco	Araripina	Exu	Sítio Alto	N. lasiurus	I.ORI2.f2
Yp3193	P.Exu 21	SRR6366741	Chapada do Araripe	1967	Pernambuco	Araripina	Exu	Cidade	R. rattus alexandrinus	I.ORI2.f2
Yp3197	P.Exu 29	SRR6366738	Chapada do Araripe	1967	Pernambuco	Araripina	Exu	Sítio Alagoinha	N. lasiurus	I.ORI2.f2
Yp3200	P.Exu 32	SRR6366739	Chapada do Araripe	1967	Pernambuco	Araripina	Exu	Sítio Alagoinha	N. lasiurus	I.ORI2.f2
Yp3201	P.Exu 36	SRR6366742	Chapada do Araripe	1967	Pernambuco	Araripina	Exu	Sítio Alagoinha	Polygenis spp., N. lasiurus	I.ORI2.f2
Yp3202	P.Exu 37	SRR6366743	Chapada do Araripe	1967	Pernambuco	Araripina	Exu	Sítio Alagoinha	Xenopsylla spp., N. lasiurus	I.ORI2.f2
Yp3204	P.Exu 40	SRR6367019	Chapada do Araripe	1967	Pernambuco	Araripina	Exu	Sítio Alagoinha	N. lasiurus	I.ORI2.f2
Yp3208	P.Exu 47	SRR6367020	Chapada do Araripe	1967	Pernambuco	Araripina	Exu	Sítio Alagoinha	N. lasiurus	I.ORI2.f2
Yp3213	P.Exu 56	SRR6367017	Chapada do Araripe	1967	Pernambuco	Araripina	Exu	Sítio Alagoinha	N. lasiurus	I.ORI2.f2
Yp3221	P.Exu 66	SRR6367018	Chapada do Araripe	1967	Pernambuco	Araripina	Exu	Sítio Alto	Polygenis spp., N. lasiurus	I.ORI2.f2
Yp3222	P.Exu 67	SRR6367023	Chapada do Araripe	1967	Pernambuco	Araripina	Exu	Sítio Alagoinha	N. lasiurus	I.ORI2.f2
Yp3224	P.Exu 69	SRR6367024	Chapada do Araripe	1967	Pernambuco	Araripina	Exu	Sítio Oriente	R. rattus frugivorus	I.ORI2.f2
Yp3227	P.Exu 72	SRR6367021	Chapada do Araripe	1967	Pernambuco	Araripina	Exu	Sítio Oriente	N. lasiurus	I.ORI2.f2
Yp3228	P.Exu 73	SRR6367022	Chapada do Araripe	1967	Pernambuco	Araripina	Exu	Sítio Viração	Polygenis spp., N. lasiurus	I.ORI2.f2
Yp3229	P.Exu 74	SRR6367025	Chapada do Araripe	1967	Pernambuco	Araripina	Exu	Sítio Alagoinha	Xenopsylla spp.	I.ORI2.f2
Yp3230	P.Exu 75	SRR6367026	Chapada do Araripe	1967	Pernambuco	Araripina	Exu	Sítio Viração	N. lasiurus	I.ORI2.f2
Yp3231	P.Exu 76	SRR6367086	Chapada do Araripe	1967	Pernambuco	Araripina	Exu	Sítio Viração	N. lasiurus	I.ORI2.f2
Yp3232	P.Exu 77	SRR6367085	Chapada do Araripe	1967	Pernambuco	Araripina	Exu	Sítio Barra Nova	Polygenis spp., N. lasiurus	I.ORI2.f2
Yp3233	P.Exu 78	SRR6367084	Chapada do Araripe	1967	Pernambuco	Araripina	Exu	Sítio Oriente	Xenopsylla spp., R. rattus frugivorus	I.ORI2.f2
Yp3234	P.Exu 79	SRR6367083	Chapada do Araripe	1967	Pernambuco	Araripina	Exu	Sítio Viração	Polygenis spp., N. lasiurus	I.ORI2.f2
Yp3241	P.Exu 104	SRR6367090	Chapada do Araripe	1967	Pernambuco	Araripina	Exu	Sítio Viração	N. lasiurus	I.ORI2.f2
Yp3245	P.Exu 126	SRR6367089	Chapada do Araripe	1967	Pernambuco	Araripina	Exu	Sítio Novo Horizonte	N. lasiurus	I.ORI2.f2
Yp3247	P.Exu 138	SRR6367088	Chapada do Araripe	1967	Pernambuco	Araripina	Exu	Sítio Viração	Polygenis spp., R. rattus frugivorus	I.ORI2.f2
Yp3248	P.Exu 148	SRR6367087	Chapada do Araripe	1967	Pernambuco	Araripina	Exu	Sítio Novo Horizonte	N. lasiurus	I.ORI2.f2
Yp3636	P.Exu 22	SRR6366950	Chapada do Araripe	1967	Pernambuco	Araripina	Exu	Sítio Batedor	N. lasiurus	I.ORI2.f2
Yp3637	P.Exu 25	SRR6366989	Chapada do Araripe	1967	Pernambuco	Araripina	Exu	Sítio Alagoinha	N. lasiurus	I.ORI2.f2
Yp3638	P.Exu 27	SRR6366990	Chapada do Araripe	1967	Pernambuco	Araripina	Exu	Sítio Alagoinha	Polygenis spp., N. lasiurus	I.ORI2.f2
Yp3639	P.Exu 30	SRR6367078	Chapada do Araripe	1967	Pernambuco	Araripina	Exu	Sítio Alagoinha	Polygenis spp., N. lasiurus	I.ORI2.f2
Yp3640	P.Exu 31	SRR6367077	Chapada do Araripe	1967	Pernambuco	Araripina	Exu	Sítio Alagoinha	N. lasiurus	I.ORI2.f2
Yp3646	P.Exu 39	SRR6367076	Chapada do Araripe	1967	Pernambuco	Araripina	Exu	Sítio Alagoinha	N. lasiurus	I.ORI2.f2
Yp3647	P.Exu 41	SRR6367075	Chapada do Araripe	1967	Pernambuco	Araripina	Exu	Sítio Viração	R. rattus frugivorus	I.ORI2.f2
Yp3648	P.Exu 42	SRR6367074	Chapada do Araripe	1967	Pernambuco	Araripina	Exu	Sítio Alagoinha	N. lasiurus	I.ORI2.f2
Yp3649	P.Exu 44	SRR6367073	Chapada do Araripe	1967	Pernambuco	Araripina	Exu	Sítio Alagoinha	Polygenis spp., N. lasiurus	I.ORI2.f2
Yp3650	P.Exu 50	SRR6367072	Chapada do Araripe	1967	Pernambuco	Araripina	Exu	Sítio Alagoinha	N. lasiurus	I.ORI2.f2
Yp3651	P.Exu 51	SRR6367071	Chapada do Araripe	1967	Pernambuco	Araripina	Exu	Sítio Alagoinha	N. lasiurus	I.ORI2.f2
Yp3652	P.Exu 53	SRR6367070	Chapada do Araripe	1967	Pernambuco	Araripina	Exu	Sítio Alagoinha	N. lasiurus	I.ORI2.f2
Yp3653	P.Exu 54	SRR6367069	Chapada do Araripe	1967	Pernambuco	Araripina	Exu	Sítio Alagoinha	R. rattus alexandrinus	I.ORI2.f2
Yp3655	P.Exu 57	SRR6367129	Chapada do Araripe	1967	Pernambuco	Araripina	Exu	Sítio Alagoinha	N. lasiurus	I.ORI2.f2
Yp3656	P.Exu 59	SRR6367130	Chapada do Araripe	1967	Pernambuco	Araripina	Exu	Sítio Alagoinha	Polygenis spp., N. lasiurus	I.ORI2.f2
Yp3658	P.Exu 60	SRR6367127	Chapada do Araripe	1967	Pernambuco	Araripina	Exu	Sítio Alagoinha	R. rattus frugivorus	I.ORI2.f2
Yp3659	P.Exu 61	SRR6367128	Chapada do Araripe	1967	Pernambuco	Araripina	Exu	Sítio Alagoinha	N. lasiurus	I.ORI2.f2
Yp3660	P.Exu 62	SRR6367125	Chapada do Araripe	1967	Pernambuco	Araripina	Exu	Sítio Viração	Polygenis spp., N. lasiurus	I.ORI2.f2
Yp3661	P.Exu 63	SRR6367126	Chapada do Araripe	1967	Pernambuco	Araripina	Exu	Sítio Queimada Grande	N. lasiurus	I.ORI2.f2
Yp3665	P.Exu 68	SRR6367123	Chapada do Araripe	1967	Pernambuco	Araripina	Exu	Sítio Oriente	R. rattus alexandrinus	I.ORI2.f2
Yp3668	P.Exu 70	SRR6367124	Chapada do Araripe	1967	Pernambuco	Araripina	Exu	Sítio Viração	N. lasiurus	I.ORI2.f2
Yp3669	P.Exu 71	SRR6367131	Chapada do Araripe	1967	Pernambuco	Araripina	Exu	Sítio Alto	Polygenis spp., N. lasiurus	I.ORI2.f2
Yp3678	P.Exu 80	SRR6367132	Chapada do Araripe	1967	Pernambuco	Araripina	Exu	Sítio Viração	N. lasiurus	I.ORI2.f2
Yp3679	P.Exu 89	SRR6367122	Chapada do Araripe	1967	Pernambuco	Araripina	Exu	Sítio Viração	N. lasiurus	I.ORI2.f2
Yp3680	P.Exu 92	SRR6367119	Chapada do Araripe	1967	Pernambuco	Araripina	Exu	Sítio Viração	N. lasiurus	I.ORI2.f2
Yp3681	P.Exu 95	SRR6366833	Chapada do Araripe	1967	Pernambuco	Araripina	Exu	Sítio Oriente	Xenopsylla spp.	I.ORI2.f2
Yp3682	P.Exu 96	SRR6366832	Chapada do Araripe	1967	Pernambuco	Araripina	Exu	Sítio Barra Nova	N. lasiurus	I.ORI2.f2
Yp3683	P.Exu 99	SRR6366827	Chapada do Araripe	1967	Pernambuco	Araripina	Exu	Sítio Oriente	R. rattus frugivorus	I.ORI2.f2
Yp3684	P.Exu 113	SRR6366826	Chapada do Araripe	1967	Pernambuco	Araripina	Exu	Sítio Novo Horizonte	Polygenis spp., N. lasiurus	I.ORI2.f2
Yp3685	P.Exu 119	SRR6366829	Chapada do Araripe	1967	Pernambuco	Araripina	Exu	Sítio Cacimbas	N. lasiurus	I.ORI2.f2
Yp3686	P.Exu 123	SRR6366828	Chapada do Araripe	1967	Pernambuco	Araripina	Exu	Sítio Retiro	Polygenis spp., N. lasiurus	I.ORI2.f2
Yp3687	P.Exu 131	SRR6367134	Chapada do Araripe	1967	Pernambuco	Araripina	Exu	Sítio Cacimbas	Polygenis spp., N. lasiurus	I.ORI2.f2
Yp3690	P.Exu 149	SRR6366838	Chapada do Araripe	1967	Pernambuco	Araripina	Exu	Sítio Novo Horizonte	N. lasiurus	I.ORI2.f2
Yp3692	P.Exu 160	SRR6366895	Chapada do Araripe	1967	Pernambuco	Araripina	Exu	Sítio Ludugério	R. rattus alexandrinus	I.ORI2.f2
Yp3693	P.Exu 162	SRR6366896	Chapada do Araripe	1967	Pernambuco	Araripina	Exu	Sítio Retiro	N. lasiurus	I.ORI2.f2
Yp3695	P.Exu 171	SRR6366897	Chapada do Araripe	1967	Pernambuco	Araripina	Exu	Sítio Liberdade	human	I.ORI2.f2
Yp3696	P.Exu 174	SRR6366898	Chapada do Araripe	1967	Pernambuco	Araripina	Exu	Sítio Novo Horizonte	N. lasiurus	I.ORI2.f2
Yp3698	P.Exu 184	SRR6366891	Chapada do Araripe	1967	Pernambuco	Araripina	Exu	Sítio Jatobá	human	I.ORI2.f2
Yp3700	P.Exu 189	SRR6366893	Chapada do Araripe	1967	Pernambuco	Araripina	Exu	Sítio Lagoa do Ouro	human	I.ORI2.f2
Yp3701	P.Exu 194	SRR6366894	Chapada do Araripe	1967	Pernambuco	Araripina	Exu	Sítio Serra Serrinha	human	I.ORI2.f2
Yp3272	P.Exu 244	SRR6367082	Chapada do Araripe	1968	Pernambuco	Araripina	Araripina	Sítio Aperto	human	I.ORI2.f2
Yp3276	P.Exu 257	SRR6366778	Chapada do Araripe	1968	Pernambuco	Araripina	Exu	Sítio Mamonas	human	I.ORI2.f2
Yp3277	P.Exu 259	SRR6366779	Chapada do Araripe	1968	Pernambuco	Araripina	Exu	Sítio Serra da Farinha	Polygenis spp., N. lasiurus	I.ORI2.f2
Yp3278	P.Exu 261	SRR6366780	Chapada do Araripe	1968	Pernambuco	Araripina	Exu	Sítio Serra da Farinha	Polygenis spp., N. lasiurus	I.ORI2.f2
Yp3285	P.Exu 284	SRR6366781	Chapada do Araripe	1968	Pernambuco	Araripina	Exu	Sítio Caraíba do Avelino	human	I.ORI2.f2
Yp3290	P.Exu 296	SRR6366776	Chapada do Araripe	1968	Pernambuco	Araripina	Exu	Sítio Barrinha	Thrichomys spp.	I.ORI2.f2
Yp3291	P.Exu 297	SRR6366777	Chapada do Araripe	1968	Pernambuco	Araripina	Exu	Sítio Barrinha	Thrichomys spp.	I.ORI2.f2
Yp3703	P.Exu 197	SRR6366889	Chapada do Araripe	1968	Pernambuco	Araripina	Exu	Sítio Queimada Grande	N. lasiurus	I.ORI2.f2
Yp3704	P.Exu 202	SRR6366890	Chapada do Araripe	1968	Pernambuco	Araripina	Exu	Sítio Batedor	N. lasiurus	I.ORI2.f2
Yp3705	P.Exu 208	SRR6367012	Chapada do Araripe	1968	Pernambuco	Araripina	Exu	Rua Coronel Bem Bem	human	I.ORI2.f2
Yp3706	P.Exu 213	SRR6367011	Chapada do Araripe	1968	Pernambuco	Araripina	Exu	Sítio Gadelha	N. lasiurus	I.ORI2.f2
Yp3707	P.Exu 216	SRR6367010	Chapada do Araripe	1968	Pernambuco	Araripina	Exu	Sítio Gadelha	Thrichomys spp.	I.ORI2.f2
Yp3708	P.Exu 217	SRR6367009	Chapada do Araripe	1968	Pernambuco	Araripina	Exu	Sítio Gadelha	N. lasiurus	I.ORI2.f2
Yp3709	P.Exu 225	SRR6367016	Chapada do Araripe	1968	Pernambuco	Araripina	Exu	Sítio Gadelha	N. lasiurus	I.ORI2.f2
Yp3710	P.Exu 228	SRR6367015	Chapada do Araripe	1968	Pernambuco	Araripina	Exu	Sítio Gadelha	N. lasiurus	I.ORI2.f2
Yp3711	P.Exu 229	SRR6367014	Chapada do Araripe	1968	Pernambuco	Araripina	Exu	Sítio São Sebastião	Xenopsylla spp.	I.ORI2.f2
Yp3712	P.Exu 234	SRR6367013	Chapada do Araripe	1968	Pernambuco	Araripina	Exu	Sítio Gadelha	R. rattus alexandrinus	I.ORI2.f2
Yp3713	P.Exu 241	SRR6367008	Chapada do Araripe	1968	Pernambuco	Araripina	Exu	Sítio Gadelha	R. rattus alexandrinus	I.ORI2.f2
Yp3715	P.Exu 246	SRR6367007	Chapada do Araripe	1968	Pernambuco	Araripina	Araripina	Sítio Cascavel	human	I.ORI2.f2
Yp3722	P.Exu 276	SRR6366875	Chapada do Araripe	1968	Pernambuco	Araripina	Bodocó	Sítio Queimada	human	I.ORI2.f2
Yp3723	P.Exu 279	SRR6366876	Chapada do Araripe	1968	Pernambuco	Araripina	Exu	Sítio Mamonas	Polygenis spp., N. lasiurus	I.ORI2.f2
Yp3724	P.Exu 280	SRR6366873	Chapada do Araripe	1968	Pernambuco	Araripina	Araripina	Sítio Serra Cícero Mendes	human	I.ORI2.f2
Yp3725	P.Exu 281	SRR6366874	Chapada do Araripe	1968	Pernambuco	Araripina	Bodocó	Sítio Taboquinha	human	I.ORI2.f2
Yp3726	P.Exu 283	SRR6366879	Chapada do Araripe	1968	Pernambuco	Araripina	Bodocó	Sítio Serra Pedro Paulino	human	I.ORI2.f2
Yp3731	P.Exu 294	SRR6366880	Chapada do Araripe	1968	Pernambuco	Araripina	Exu	Sítio Barrinha	Pulex spp.	I.ORI2.f2
Yp3292	P.Exu 298	SRR6366782	Chapada do Araripe	1969	Pernambuco	Araripina	Exu	Sítio Ambrósio	C. subflavus	I.ORI2.f2
Yp3296	P.Exu 302	SRR6366783	Chapada do Araripe	1969	Pernambuco	Araripina	Exu	Sítio Coqueiro	Polygenis spp., N. lasiurus	I.ORI2.f2
Yp3297	P.Exu 304	SRR6366850	Chapada do Araripe	1969	Pernambuco	Araripina	Exu	Sítio Brejo	N. lasiurus	I.ORI2.f2
Yp3298	P.Exu 306	SRR6366849	Chapada do Araripe	1969	Pernambuco	Araripina	Exu	Sítio Cajueiro 3ª	Pulex spp.	I.ORI2.f2
Yp3299	P.Exu 308	SRR6366852	Chapada do Araripe	1969	Pernambuco	Araripina	Exu	Sítio Badrecí	human	I.ORI2.f2
Yp3303	P.Exu 314	SRR6366851	Chapada do Araripe	1969	Pernambuco	Araripina	Exu	Sítio Badrecí	human	I.ORI2.f2
Yp3306	P.Exu 317	SRR6366846	Chapada do Araripe	1969	Pernambuco	Araripina	Exu	Sítio Serra Odocil Peixoto	Xenopsylla spp., R. rattus frugivorus	I.ORI2.f2
Yp3308	P.Exu 321	SRR6366845	Chapada do Araripe	1969	Pernambuco	Araripina	Exu	Sítio Badrecí	Polygenis spp., Thrichomys spp.	I.ORI2.f2
Yp3309	P.Exu 322	SRR6366848	Chapada do Araripe	1969	Pernambuco	Araripina	Exu	Sítio Badrecí	Thrichomys spp.	I.ORI2.f2
Yp3316	P.Exu 338	SRR6366847	Chapada do Araripe	1969	Pernambuco	Araripina	Exu	Sítio Viração	Polygenis spp., N. lasiurus	I.ORI2.f2
Yp3322	P.Exu 348	SRR6366844	Chapada do Araripe	1969	Pernambuco	Araripina	Exu	Sítio Bugão	Polygenis spp., M. domestica	I.ORI2.f2
Yp3327	P.Exu 353	SRR6366967	Chapada do Araripe	1969	Pernambuco	Araripina	Exu	Sítio Patrimônio	Polygenis spp., N. lasiurus	I.ORI2.f2
Yp3328	P.Exu 354	SRR6366968	Chapada do Araripe	1969	Pernambuco	Araripina	Exu	Sítio Patrimônio	C. subflavus	I.ORI2.f2
Yp3329	P.Exu 355	SRR6366965	Chapada do Araripe	1969	Pernambuco	Araripina	Exu	Sítio Patrimônio	Polygenis spp., N. lasiurus	I.ORI2.f2
Yp3330	P.Exu 356	SRR6366966	Chapada do Araripe	1969	Pernambuco	Araripina	Exu	Sítio Espalhado	Polygenis spp., N. lasiurus	I.ORI2.f2
Yp3331	P.Exu 357	SRR6366963	Chapada do Araripe	1969	Pernambuco	Araripina	Exu	Sítio Espalhado	Polygenis spp., N. lasiurus	I.ORI2.f2
Yp3332	P.Exu 358	SRR6366964	Chapada do Araripe	1969	Pernambuco	Araripina	Exu	Sítio Espalhado	N. lasiurus	I.ORI2.f2
Yp3334	P.Exu 360	SRR6366961	Chapada do Araripe	1969	Pernambuco	Araripina	Exu	Sítio Espalhado	Polygenis spp., N. lasiurus	I.ORI2.f2
Yp3335	P.Exu 361	SRR6366962	Chapada do Araripe	1969	Pernambuco	Araripina	Exu	Sítio Espalhado	N. lasiurus	I.ORI2.f2
Yp3336	P.Exu 362	SRR6366959	Chapada do Araripe	1969	Pernambuco	Araripina	Exu	Sítio Pedra Grande	Ornithodoros spp., O. nigripes	I.ORI2.f2
Yp3735	P.Exu 299	SRR6367064	Chapada do Araripe	1969	Pernambuco	Araripina	Exu	Sítio Floresta	Polygenis spp., N. lasiurus	I.ORI2.f2
Yp3737	P.Exu 301	SRR6366878	Chapada do Araripe	1969	Pernambuco	Araripina	Exu	Sítio Floresta	N. lasiurus	I.ORI2.f2
Yp3742	P.Exu 310	SRR6366883	Chapada do Araripe	1969	Pernambuco	Araripina	Exu	Sítio Badrecí	Pulex spp.	I.ORI2.f2
Yp3743	P.Exu 312	SRR6366884	Chapada do Araripe	1969	Pernambuco	Araripina	Exu	Sítio Badrecí	human	I.ORI2.f2
Yp3744	P.Exu 313	SRR6366920	Chapada do Araripe	1969	Pernambuco	Araripina	Exu	Sítio Serra Joaquim Santana	Polygenis spp., N. lasiurus	I.ORI2.f2
Yp3746	P.Exu 315	SRR6366919	Chapada do Araripe	1969	Pernambuco	Araripina	Exu	Sítio Serra Joaquim Santana	N. lasiurus	I.ORI2.f2
Yp3747	P.Exu 316	SRR6366994	Chapada do Araripe	1969	Pernambuco	Araripina	Exu	Sítio Serra Joaquim Santana	N. lasiurus	I.ORI2.f2
Yp3749	P.Exu 320	SRR6366993	Chapada do Araripe	1969	Pernambuco	Araripina	Exu	Sítio Pamonha	Polygenis spp., N. lasiurus	I.ORI2.f2
Yp3753	P.Exu 325	SRR6366995	Chapada do Araripe	1969	Pernambuco	Araripina	Exu	Sítio Pedra Grande	N. lasiurus	I.ORI2.f2
Yp3754	P.Exu 327	SRR6366998	Chapada do Araripe	1969	Pernambuco	Araripina	Ipubi	Sítio Serra Janoca	human	I.ORI2.f2
Yp3755	P.Exu 328	SRR6366997	Chapada do Araripe	1969	Pernambuco	Araripina	Exu	Sítio Pedra Grande	N. lasiurus	I.ORI2.f2
Yp3756	P.Exu 329	SRR6367000	Chapada do Araripe	1969	Pernambuco	Araripina	Exu	Sítio Serra Luiz Ferreira	Polygenis spp., N. lasiurus	I.ORI2.f2
Yp3757	P.Exu 334	SRR6366999	Chapada do Araripe	1969	Pernambuco	Araripina	Exu	Sítio Gambá	human	I.ORI2.f2
Yp3759	P.Exu 340	SRR6367051	Chapada do Araripe	1969	Pernambuco	Araripina	Ipubi	Sítio Serra Anastácio Barbosa	human	I.ORI2.f2
Yp3761	P.Exu 344	SRR6367050	Chapada do Araripe	1969	Pernambuco	Araripina	Exu	Sítio Novo	human	I.ORI2.f2
Yp3762	P.Exu 345	SRR6367049	Chapada do Araripe	1969	Pernambuco	Araripina	Exu	Sítio Bugão	Polygenis spp., N. lasiurus	I.ORI2.f2
Yp3763	P.Exu 346	SRR6367048	Chapada do Araripe	1969	Pernambuco	Araripina	Exu	Sítio Viração	Polygenis spp., N. lasiurus	I.ORI2.f2
Yp3765	P.Exu 349	SRR6367055	Chapada do Araripe	1969	Pernambuco	Araripina	Exu	Sítio Bugão	Polygenis spp., N. lasiurus	I.ORI2.f2
Yp3768	P.Exu 352	SRR6367053	Chapada do Araripe	1969	Pernambuco	Araripina	Exu	Sítio Patrimônio	N. lasiurus	I.ORI2.f2
Yp3774	P.Exu 359	SRR6367052	Chapada do Araripe	1969	Pernambuco	Araripina	Exu	Sítio Pedra Grande	Ornithodoros spp., O. nigripes	I.ORI2.f2
Yp3337	P.Exu 363	SRR6366960	Chapada do Araripe	1970	Pernambuco	Araripina	Exu	Sítio Cacimbas	N. lasiurus	I.ORI2.f2
Yp3338	P.Exu 364	SRR6367045	Chapada do Araripe	1970	Pernambuco	Araripina	Exu	Sítio Cacimbas	Polygenis spp., N. lasiurus	I.ORI2.f2
Yp3340	P.Exu 366	SRR6367044	Chapada do Araripe	1970	Pernambuco	Araripina	Exu	Sítio Espalhado	N. lasiurus	I.ORI2.f2
Yp3341	P.Exu 367	SRR6367043	Chapada do Araripe	1970	Pernambuco	Araripina	Exu	Sítio Espalhado	Polygenis spp., N. lasiurus	I.ORI2.f2
Yp3342	P.Exu 368	SRR6367042	Chapada do Araripe	1970	Pernambuco	Araripina	Exu	Sítio Cacimbas	Polygenis spp., M. domestica	I.ORI2.f2
Yp3346	P.Exu 374	SRR6367041	Chapada do Araripe	1970	Pernambuco	Araripina	Exu	Sítio Cacimbas	N. lasiurus	I.ORI2.f2
Yp3349	P.Exu 380	SRR6367040	Chapada do Araripe	1970	Pernambuco	Araripina	Exu	Sítio Espalhado	N. lasiurus	I.ORI2.f2
Yp3350	P.Exu 381	SRR6367039	Chapada do Araripe	1970	Pernambuco	Araripina	Exu	Sítio Espalhado	N. lasiurus	I.ORI2.f2
Yp3352	P.Exu 384	SRR6367038	Chapada do Araripe	1970	Pernambuco	Araripina	Exu	Sítio Oriente	Polygenis spp., N. lasiurus	I.ORI2.f1
Yp3356	P.Exu 389	SRR6367047	Chapada do Araripe	1970	Pernambuco	Araripina	Exu	Sítio Curicaca	N. lasiurus	I.ORI2.f2
Yp3358	P.Exu 392	SRR6367046	Chapada do Araripe	1970	Pernambuco	Araripina	Exu	Sítio Sapo	human	I.ORI2.f2
Yp3362	P.Exu 409	SRR6367136	Chapada do Araripe	1970	Pernambuco	Araripina	Exu	Sítio Entremontes	Polygenis spp., N. lasiurus	I.ORI2.f2
Yp3364	P.Exu 417	SRR6367137	Chapada do Araripe	1970	Pernambuco	Araripina	Exu	Sítio Entremontes	Polygenis spp., N. lasiurus	I.ORI2.f2
Yp3780	P.Exu 365	SRR6367057	Chapada do Araripe	1970	Pernambuco	Araripina	Exu	Sítio Espalhado	N. lasiurus	I.ORI2.f2
Yp3783	P.Exu 369	SRR6367056	Chapada do Araripe	1970	Pernambuco	Araripina	Exu	Sítio Cacimbas	N. lasiurus	I.ORI2.f2
Yp3784	P.Exu 370	SRR6366925	Chapada do Araripe	1970	Pernambuco	Araripina	Exu	Sítio Cacimbas	N. lasiurus	I.ORI2.f2
Yp3785	P.Exu 373	SRR6366926	Chapada do Araripe	1970	Pernambuco	Araripina	Exu	Sítio Cacimbas	Polygenis spp., N. lasiurus	I.ORI2.f2
Yp3786	P.Exu 376	SRR6366927	Chapada do Araripe	1970	Pernambuco	Araripina	Exu	Sítio Espalhado	N. lasiurus	I.ORI2.f2
Yp3787	P.Exu 377	SRR6366928	Chapada do Araripe	1970	Pernambuco	Araripina	Exu	Sítio Espalhado	N. lasiurus	I.ORI2.f2
Yp3788	P.Exu 382	SRR6366921	Chapada do Araripe	1970	Pernambuco	Araripina	Exu	Sítio Cacimbas	N. lasiurus	I.ORI2.f2
Yp3789	P.Exu 385	SRR6366922	Chapada do Araripe	1970	Pernambuco	Araripina	Exu	Sítio Oriente	N. lasiurus	I.ORI2.f2
Yp3790	P.Exu 386	SRR6366923	Chapada do Araripe	1970	Pernambuco	Araripina	Exu	Sítio Oriente	Polygenis spp., N. lasiurus	I.ORI2.f2
Yp3791	P.Exu 388	SRR6366924	Chapada do Araripe	1970	Pernambuco	Araripina	Exu	Sítio Curicaca	N. lasiurus	I.ORI2.f2
Yp3792	P.Exu 390	SRR6366929	Chapada do Araripe	1970	Pernambuco	Araripina	Exu	Sítio Oriente	N. lasiurus	I.ORI2.f2
Yp3793	P.Exu 403	SRR6366930	Chapada do Araripe	1970	Pernambuco	Araripina	Exu	Sítio Entremontes	Polygenis spp., N. lasiurus	I.ORI2.f2
Yp3794	P.Exu 404	SRR6366886	Chapada do Araripe	1970	Pernambuco	Araripina	Exu	Sítio Batinga	Polygenis spp., N. lasiurus	I.ORI2.f2
Yp3795	P.Exu 408	SRR6366885	Chapada do Araripe	1970	Pernambuco	Araripina	Exu	Sítio Batinga	Polygenis spp., N. lasiurus	I.ORI2.f2
Yp3797	P.Exu 414	SRR6366888	Chapada do Araripe	1970	Pernambuco	Araripina	Exu	Sítio Entremontes	Polygenis spp., N. lasiurus	I.ORI2.f2
Yp3799	P.Exu 420	SRR6366887	Chapada do Araripe	1970	Pernambuco	Araripina	Exu	Sítio Engenho Velho	Polygenis spp., N. lasiurus	I.ORI2.f2
Yp3800	P.Exu 421	SRR6366882	Chapada do Araripe	1970	Pernambuco	Araripina	Exu	Sítio Batinga	N. lasiurus	I.ORI2.f2
Yp3801	P.Exu 425	SRR6366881	Chapada do Araripe	1970	Pernambuco	Araripina	Exu	Sítio Paraíso	Polygenis spp., N. lasiurus	I.ORI2.f2
Yp3370	P.Exu 431	SRR6367138	Chapada do Araripe	1971	Pernambuco	Araripina	Exu	Sítio Pamonha	Polygenis spp., N. lasiurus	I.ORI2.f2
Yp3372	P.Exu 435	SRR6367139	Chapada do Araripe	1971	Pernambuco	Araripina	Exu	Sítio Maniçoba	N. lasiurus	I.ORI2.f2
Yp3381	P.Exu 462	SRR6367140	Chapada do Araripe	1971	Pernambuco	Araripina	Exu	Sítio Misericórdia	C. callosus	I.ORI2.f2
Yp3382	P.Exu 464	SRR6367028	Chapada do Araripe	1971	Pernambuco	Araripina	Exu	Sítio Misericórdia	N. lasiurus	I.ORI2.f2
Yp3386	P.Exu 471	SRR6366730	Chapada do Araripe	1971	Pernambuco	Araripina	Exu	Sítio Misericórdia	Polygenis spp., N. lasiurus	I.ORI2.f2
Yp3387	P.Exu 473	SRR6366731	Chapada do Araripe	1971	Pernambuco	Araripina	Exu	Sítio Aracaju	N. lasiurus	I.ORI2.f2
Yp3802	P.Exu 427	SRR6367080	Chapada do Araripe	1971	Pernambuco	Araripina	Exu	Sítio Entremontes	Polygenis spp., N. lasiurus	I.ORI2.f2
Yp3803	P.Exu 430	SRR6367079	Chapada do Araripe	1971	Pernambuco	Araripina	Exu	Sítio Pamonha	C. subflavus	I.ORI2.f2
Yp3805	P.Exu 434	SRR6367068	Chapada do Araripe	1971	Pernambuco	Araripina	Exu	Sítio Maniçoba	Polygenis spp., N. lasiurus	I.ORI2.f2
Yp3806	P.Exu 437	SRR6366877	Chapada do Araripe	1971	Pernambuco	Araripina	Exu	Sítio Maniçoba	Polygenis spp., N. lasiurus	I.ORI2.f2
Yp3807	P.Exu 443	SRR6366772	Chapada do Araripe	1971	Pernambuco	Araripina	Exu	Sítio Baixio do Meio	Polygenis spp., N. lasiurus	I.ORI2.f2
Yp3808	P.Exu 444	SRR6366773	Chapada do Araripe	1971	Pernambuco	Araripina	Exu	Sítio Maniçoba	N. lasiurus	I.ORI2.f2
Yp3809	P.Exu 446	SRR6366770	Chapada do Araripe	1971	Pernambuco	Araripina	Exu	Sítio Maniçoba	Polygenis spp., N. lasiurus	I.ORI2.f2
Yp3810	P.Exu 449	SRR6366771	Chapada do Araripe	1971	Pernambuco	Araripina	Exu	Sítio Maniçoba	N. lasiurus	I.ORI2.f2
Yp3811	P.Exu 452	SRR6366768	Chapada do Araripe	1971	Pernambuco	Araripina	Exu	Sítio Maniçoba	N. lasiurus	I.ORI2.f2
Yp3812	P.Exu 453	SRR6366769	Chapada do Araripe	1971	Pernambuco	Araripina	Exu	Sítio Maniçoba	N. lasiurus	I.ORI2.f2
Yp3813	P.Exu 459	SRR6366766	Chapada do Araripe	1971	Pernambuco	Araripina	Exu	Sítio Aracaju	Polygenis spp., N. lasiurus	I.ORI2.f2
Yp3815	P.Exu 465	SRR6366767	Chapada do Araripe	1971	Pernambuco	Araripina	Exu	Sítio Maniçoba	Polygenis spp., N. lasiurus	I.ORI2.f2
Yp3816	P.Exu 468	SRR6366764	Chapada do Araripe	1971	Pernambuco	Araripina	Exu	Sítio Maniçoba	N. lasiurus	I.ORI2.f2
Yp3817	P.Exu 469	SRR6366765	Chapada do Araripe	1971	Pernambuco	Araripina	Exu	Sítio Aracaju	N. lasiurus	I.ORI2.f2
Yp3819	P.Exu 475	SRR6367118	Chapada do Araripe	1971	Pernambuco	Araripina	Exu	Sítio Poços	Polygenis spp., N. lasiurus	I.ORI2.f2
Yp3820	P.Exu 476	SRR6367117	Chapada do Araripe	1971	Pernambuco	Araripina	Exu	Sítio Maniçoba	N. lasiurus	I.ORI2.f2
Yp3821	P.Exu 477	SRR6367116	Chapada do Araripe	1971	Pernambuco	Araripina	Exu	Sítio Poços	N. lasiurus	I.ORI2.f2
Yp3822	P.Exu 479	SRR6367115	Chapada do Araripe	1971	Pernambuco	Araripina	Exu	Sítio Maniçoba	Polygenis spp., N. lasiurus	I.ORI2.f2
Yp3824	P.Exu 529	SRR6367113	Chapada do Araripe	1971	Pernambuco	Araripina	Exu	Sítio Serra da Matinha	human	I.ORI2.f2
Yp3408	P.Exu 563	SRR6366793	Chapada do Araripe	1972	Pernambuco	Araripina	Bodocó	Sítio Araruna	Polygenis spp., N. lasiurus	I.ORI2.f2
Yp3411	P.Exu 579	SRR6366792	Chapada do Araripe	1972	Pernambuco	Araripina	Bodocó	Sítio Araruna	N. lasiurus	I.ORI2.f2
Yp3412	P.Exu 580	SRR6366785	Chapada do Araripe	1972	Pernambuco	Araripina	Exu	Sítio Lagoa da Rapadura	Polygenis spp., N. lasiurus	I.ORI2.f2
Yp3413	P.Exu 582	SRR6366784	Chapada do Araripe	1972	Pernambuco	Araripina	Exu	Sítio Retiro	Polygenis spp., N. lasiurus	I.ORI2.f2
Yp3414	P.Exu 589	SRR6366903	Chapada do Araripe	1972	Pernambuco	Araripina	Exu	Sítio România	N. lasiurus	I.ORI2.f2
Yp3833	P.Exu 566	SRR6367001	Chapada do Araripe	1972	Pernambuco	Araripina	Exu	Sítio Lagoa da Rapadura	Polygenis spp., N. lasiurus	I.ORI2.f2
Yp3834	P.Exu 567	SRR6367002	Chapada do Araripe	1972	Pernambuco	Araripina	Exu	Sítio Lagoa da Rapadura	N. lasiurus	I.ORI2.f2
Yp3837	P.Exu 590	SRR6367003	Chapada do Araripe	1972	Pernambuco	Araripina	Exu	Sítio România	N. lasiurus	I.ORI2.f2
Yp3838	P.Exu 593	SRR6367004	Chapada do Araripe	1972	Pernambuco	Araripina	Exu	Sítio Santo Amaro	N. lasiurus	I.ORI2.f2
Yp3839	P.Exu 595	SRR6367005	Chapada do Araripe	1972	Pernambuco	Araripina	Exu	Sítio Santo Amaro	N. lasiurus	I.ORI2.f2
Yp3858	P.Exu 683	SRR6366816	Chapada do Araripe	1974	Ceará	Cariri	Santana do Cariri	Sítio Serra da Palmeira	R. rattus alexandrinus	I.ORI2.f1
Yp3431	P.Exu 618	SRR6366904	Chapada do Araripe	1974	Pernambuco	Araripina	Exu	Sítio Serra Pau Casado	Polygenis spp., N. lasiurus	I.ORI2.f1
Yp3432	P.Exu 619	SRR6366901	Chapada do Araripe	1974	Pernambuco	Araripina	Exu	Sítio Serra Pau Casado	N. lasiurus	I.ORI2.f1
Yp3435	P.Exu 622	SRR6366902	Chapada do Araripe	1974	Pernambuco	Araripina	Exu	Sítio Serra Pau Casado	N. lasiurus	I.ORI2.f1
Yp3438	P.Exu 628	SRR6366907	Chapada do Araripe	1974	Pernambuco	Araripina	Exu	Sítio Serra Morada Nova	Polygenis spp., N. lasiurus	I.ORI2.f1
Yp3439	P.Exu 674	SRR6366908	Chapada do Araripe	1974	Pernambuco	Araripina	Exu	Sítio Brejo Santo Inácio	human	I.ORI2.f1
Yp3440	P.Exu 677	SRR6366905	Chapada do Araripe	1974	Pernambuco	Araripina	Exu	Sítio Brejo Santo Inácio	Pulex spp.	I.ORI2.f1
Yp3442	P.Exu 687	SRR6366906	Chapada do Araripe	1974	Pernambuco	Araripina	Exu	Sítio Saudade	human	I.ORI2.f1
Yp3444	P.Exu 702	SRR6366899	Chapada do Araripe	1974	Pernambuco	Araripina	Exu	Sítio Mata Fresca	N. lasiurus	I.ORI2.f1
Yp3446	P.Exu 704	SRR6366900	Chapada do Araripe	1974	Pernambuco	Araripina	Exu	Sítio Jurubeba	C. subflavus	I.ORI2.f1
Yp3447	P.Exu 705	SRR6366805	Chapada do Araripe	1974	Pernambuco	Araripina	Exu	Sítio Jurubeba	N. lasiurus	I.ORI2.f1
Yp3448	P.Exu 706	SRR6366804	Chapada do Araripe	1974	Pernambuco	Araripina	Exu	Sítio Mata Fresca	C. subflavus	I.ORI2.f1
Yp3452	P.Exu 710	SRR6366807	Chapada do Araripe	1974	Pernambuco	Araripina	Exu	Sítio São Luiz	Polygenis spp., N. lasiurus	I.ORI2.f1
Yp3453	P.Exu 711	SRR6366806	Chapada do Araripe	1974	Pernambuco	Araripina	Exu	Sítio Ludugério	Polygenis spp., N. lasiurus	I.ORI2.f1
Yp3454	P.Exu 712	SRR6366809	Chapada do Araripe	1974	Pernambuco	Araripina	Exu	Sítio São Luiz	N. lasiurus	I.ORI2.f1
Yp3455	P.Exu 713	SRR6366808	Chapada do Araripe	1974	Pernambuco	Araripina	Exu	Sítio São Luiz	N. lasiurus	I.ORI2.f1
Yp3457	P.Exu 715	SRR6366811	Chapada do Araripe	1974	Pernambuco	Araripina	Exu	Sítio Alto do Ferreira	human	I.ORI2.f1
Yp3458	P.Exu 716	SRR6366810	Chapada do Araripe	1974	Pernambuco	Araripina	Exu	Sítio Ludugério	N. lasiurus	I.ORI2.f1
Yp3459	P.Exu 717	SRR6366813	Chapada do Araripe	1974	Pernambuco	Araripina	Exu	Sítio São Luiz	N. lasiurus	I.ORI2.f1
Yp3460	P.Exu 718	SRR6366812	Chapada do Araripe	1974	Pernambuco	Araripina	Exu	Sítio São Luiz	N. lasiurus	I.ORI2.f1
Yp3461	P.Exu 719	SRR6367103	Chapada do Araripe	1974	Pernambuco	Araripina	Exu	Exu	human	I.ORI2.f1
Yp3840	P.Exu 597	SRR6367006	Chapada do Araripe	1974	Pernambuco	Araripina	Exu	Sítio Serra Pau Casado	N. lasiurus	I.ORI2.f1
Yp3841	P.Exu 602	SRR6366991	Chapada do Araripe	1974	Pernambuco	Araripina	Exu	Sítio Serra Pau Casado	N. lasiurus	I.ORI2.f1
Yp3842	P.Exu 603	SRR6366992	Chapada do Araripe	1974	Pernambuco	Araripina	Exu	Sítio Serra Pau Casado	Polygenis spp., N. lasiurus	I.ORI2.f1
Yp3843	P.Exu 606	SRR6366934	Chapada do Araripe	1974	Pernambuco	Araripina	Exu	Sítio Serra Pau Casado	Polygenis spp., N. lasiurus	I.ORI2.f1
Yp3844	P.Exu 607	SRR6366933	Chapada do Araripe	1974	Pernambuco	Araripina	Exu	Sítio Serra Cruzinha	N. lasiurus	I.ORI2.f1
Yp3845	P.Exu 608	SRR6366936	Chapada do Araripe	1974	Pernambuco	Araripina	Exu	Sítio Serra Pau Casado	Polygenis spp., N. lasiurus	I.ORI2.f1
Yp3847	P.Exu 610	SRR6366935	Chapada do Araripe	1974	Pernambuco	Araripina	Exu	Sítio Serra Pau Casado	C. subflavus	I.ORI2.f1
Yp3848	P.Exu 611	SRR6366938	Chapada do Araripe	1974	Pernambuco	Araripina	Exu	Sítio Serra Pau Casado	N. lasiurus	I.ORI2.f1
Yp3849	P.Exu 612	SRR6366937	Chapada do Araripe	1974	Pernambuco	Araripina	Exu	Sítio Serra Pau Casado	N. lasiurus	I.ORI2.f1
Yp3850	P.Exu 613	SRR6366940	Chapada do Araripe	1974	Pernambuco	Araripina	Exu	Sítio Serra Pau Casado	N. lasiurus	I.ORI2.f1
Yp3851	P.Exu 614	SRR6366939	Chapada do Araripe	1974	Pernambuco	Araripina	Exu	Sítio Serra Pau Casado	N. lasiurus	I.ORI2.f1
Yp3852	P.Exu 617	SRR6366942	Chapada do Araripe	1974	Pernambuco	Araripina	Exu	Sítio Serra Pau Casado	Polygenis spp., C. subflavus	I.ORI2.f1
Yp3853	P.Exu 620	SRR6366941	Chapada do Araripe	1974	Pernambuco	Araripina	Exu	Sítio Serra Pau Casado	C. subflavus	I.ORI2.f1
Yp3854	P.Exu 621	SRR6366817	Chapada do Araripe	1974	Pernambuco	Araripina	Exu	Sítio Serra Pau Casado	N. lasiurus	I.ORI2.f1
Yp3855	P.Exu 623	SRR6366818	Chapada do Araripe	1974	Pernambuco	Araripina	Exu	Sítio Serra Pau Casado	G. spixii wellsi	I.ORI2.f1
Yp3856	P.Exu 625	SRR6366815	Chapada do Araripe	1974	Pernambuco	Araripina	Exu	Sítio Serra Pau Casado	Polygenis spp., C. subflavus	I.ORI2.f1
Yp3860	P.Exu 701	SRR6366821	Chapada do Araripe	1974	Pernambuco	Araripina	Exu	Sítio Louvado	N. lasiurus	I.ORI2.f1
Yp3862	P.Exu 703	SRR6366822	Chapada do Araripe	1974	Pernambuco	Araripina	Exu	Sítio Louvado	N. lasiurus	I.ORI2.f1
Yp3865	P.Exu 707	SRR6366819	Chapada do Araripe	1974	Pernambuco	Araripina	Exu	Sítio São Luiz	N. lasiurus	I.ORI2.f1
Yp3866	P.Exu 708	SRR6366820	Chapada do Araripe	1974	Pernambuco	Araripina	Exu	Sítio Brás	N. lasiurus	I.ORI2.f1
Yp3867	P.Exu 709	SRR6366823	Chapada do Araripe	1974	Pernambuco	Araripina	Exu	Sítio Ludugério	Polygenis spp., N. lasiurus	I.ORI2.f1
Yp3872	P.Exu 714	SRR6366824	Chapada do Araripe	1974	Pernambuco	Araripina	Exu	Sítio São Luiz	N. lasiurus	I.ORI2.f1
Yp3462	P.Exu 720	SRR6367104	Chapada do Araripe	1975	Pernambuco	Araripina	Exu	Sítio Barro	Polygenis spp., N. lasiurus	I.ORI2.f1
Yp3463	P.Exu 721	SRR6367101	Chapada do Araripe	1975	Pernambuco	Araripina	Exu	Sítio Altair	Polygenis spp., N. lasiurus	I.ORI2.f1
Yp3464	P.Exu 722	SRR6367102	Chapada do Araripe	1975	Pernambuco	Araripina	Exu	Sítio Nazaré	Polygenis spp., N. lasiurus	I.ORI2.f1
Yp3465	P.Exu 723	SRR6367107	Chapada do Araripe	1975	Pernambuco	Araripina	Exu	Sítio Patrimônio	Polygenis spp., N. lasiurus	I.ORI2.f1
Yp3466	P.Exu 724	SRR6367108	Chapada do Araripe	1975	Pernambuco	Araripina	Exu	Sítio Saco Grande	Polygenis spp., N. lasiurus	I.ORI2.f1
Yp3468	P.Exu 726	SRR6367105	Chapada do Araripe	1975	Pernambuco	Araripina	Exu	Sítio Nazaré	N. lasiurus	I.ORI2.f1
Yp3470	P.Exu 730	SRR6367106	Chapada do Araripe	1975	Pernambuco	Araripina	Araripina	Sítio Inácio	human	I.ORI2.f1
Yp3471	P.Exu 732	SRR6367109	Chapada do Araripe	1975	Pernambuco	Araripina	Araripina	Sítio Serra da Torre	human	I.ORI2.f1
Yp3472	P.Exu 734	SRR6367110	Chapada do Araripe	1975	Pernambuco	Araripina	Araripina	Sítio Inácio	Thrichomys spp.	I.ORI2.f1
Yp3473	P.Exu 737	SRR6366986	Chapada do Araripe	1975	Pernambuco	Araripina	Araripina	Sítio Inácio	N. lasiurus	I.ORI2.f1
Yp3474	P.Exu 738	SRR6366985	Chapada do Araripe	1975	Pernambuco	Araripina	Araripina	Sítio Cansanção	human	I.ORI2.f1
Yp3475	P.Exu 739	SRR6366984	Chapada do Araripe	1975	Pernambuco	Araripina	Araripina	Sítio Vira Mão	human	I.ORI2.f1
Yp3476	P.Exu 740	SRR6366983	Chapada do Araripe	1975	Pernambuco	Araripina	Exu	Sítio Campo Grande	human	I.ORI2.f1
Yp3478	P.Exu 743	SRR6366982	Chapada do Araripe	1975	Pernambuco	Araripina	Araripina	Sítio Alagadiço	N. lasiurus	I.ORI2.f1
Yp3479	P.Exu 744	SRR6366981	Chapada do Araripe	1975	Pernambuco	Araripina	Exu	Sítio Canavieira	O. nigripes	I.ORI2.f1
Yp3480	P.Exu 745	SRR6366980	Chapada do Araripe	1975	Pernambuco	Araripina	Exu	Sítio dos Pereira	Polygenis spp., Thrichomys spp.	I.ORI2.f1
Yp3481	P.Exu 746	SRR6366979	Chapada do Araripe	1975	Pernambuco	Araripina	Exu	Sítio dos Pereira	Polygenis spp., Thrichomys spp.	I.ORI2.f1
Yp3482	P.Exu 747	SRR6366988	Chapada do Araripe	1975	Pernambuco	Araripina	Exu	Sítio dos Pereira	Polygenis spp., N. lasiurus	I.ORI2.f1
Yp3483	P.Exu 748	SRR6366987	Chapada do Araripe	1975	Pernambuco	Araripina	Exu	Sítio Canavieira	Polygenis spp., O. nigripes	I.ORI2.f1
Yp3484	P.Exu 749	SRR6366855	Chapada do Araripe	1975	Pernambuco	Araripina	Exu	Sítio dos Pereira	Polygenis spp., N. lasiurus	I.ORI2.f1
Yp3485	P.Exu 750	SRR6366856	Chapada do Araripe	1975	Pernambuco	Araripina	Exu	Sítio dos Pereira	Thrichomys spp.	I.ORI2.f1
Yp3487	P.Exu 752	SRR6366857	Chapada do Araripe	1975	Pernambuco	Araripina	Exu	Sítio São Joaquim dos Ferreiras	human	I.ORI2.f1
Yp3489	P.Exu 754	SRR6366858	Chapada do Araripe	1975	Pernambuco	Araripina	Exu	Sítio Batente	human	I.ORI2.f1
Yp3491	P.Exu 756	SRR6366860	Chapada do Araripe	1975	Pernambuco	Araripina	Araripina	Sítio Torre Grande	human	I.ORI2.f1
Yp3492	P.Exu 758	SRR6366861	Chapada do Araripe	1975	Pernambuco	Araripina	Araripina	Sítio Nascente	human	I.ORI2.f1
Yp3494	P.Exu 761	SRR6366862	Chapada do Araripe	1975	Pernambuco	Araripina	Exu	Sítio Campo Grande	Thrichomys spp.	I.ORI2.f1
Yp3495	P.Exu 762	SRR6366853	Chapada do Araripe	1975	Pernambuco	Araripina	Araripina	Sítio Bandeira	human	I.ORI2.f1
Yp3496	P.Exu 763	SRR6366854	Chapada do Araripe	1975	Pernambuco	Araripina	Exu	Sítio Cascavel	N. lasiurus	I.ORI2.f1
Yp3497	P.Exu 764	SRR6366751	Chapada do Araripe	1975	Pernambuco	Araripina	Exu	Sítio dos Pereira	N. lasiurus	I.ORI2.f1
Yp3498	P.Exu 765	SRR6366750	Chapada do Araripe	1975	Pernambuco	Araripina	Exu	Sítio dos Pereira	Polygenis spp., Thrichomys spp.	I.ORI2.f1
Yp3499	P.Exu 766	SRR6366753	Chapada do Araripe	1975	Pernambuco	Araripina	Exu	Sítio dos Pereira	Polygenis spp., N. lasiurus	I.ORI2.f1
Yp3500	P.Exu 767	SRR6366752	Chapada do Araripe	1975	Pernambuco	Araripina	Araripina	Sítio Mulunguzinho	human	I.ORI2.f1
Yp3501	P.Exu 768	SRR6366747	Chapada do Araripe	1975	Pernambuco	Araripina	Ipubi	Sítio Cacimbinha	human	I.ORI2.f1
Yp3502	P.Exu 769	SRR6366746	Chapada do Araripe	1975	Pernambuco	Araripina	Ipubi	Sítio Cacimbinha	human	I.ORI2.f1
Yp3503	P.Exu 770	SRR6366749	Chapada do Araripe	1975	Pernambuco	Araripina	Ipubi	Sítio Cacimbinha	human	I.ORI2.f1
Yp3504	P.Exu 771	SRR6366748	Chapada do Araripe	1975	Pernambuco	Araripina	Araripina	Sítio Serra Antônio Domingos	human	I.ORI2.f1
Yp3505	P.Exu 772	SRR6366745	Chapada do Araripe	1975	Pernambuco	Araripina	Araripina	Sítio Pitombeira	human	I.ORI2.f1
Yp3506	P.Exu 773	SRR6366744	Chapada do Araripe	1975	Pernambuco	Araripina	Araripina	Sítio Graça	human	I.ORI2.f1
Yp3507	P.Exu 774	SRR6367066	Chapada do Araripe	1975	Pernambuco	Araripina	Araripina	Sítio Lagoa do Alvino	human	I.ORI2.f1
Yp3508	P.Exu 775	SRR6367067	Chapada do Araripe	1975	Pernambuco	Araripina	Ipubi	Sítio Cacimbinha	human	I.ORI2.f1
Yp3509	P.Exu 776	SRR6366842	Chapada do Araripe	1975	Pernambuco	Araripina	Exu	Sítio Lagoa Seca 2	human	I.ORI2.f1
Yp3510	P.Exu 777	SRR6367065	Chapada do Araripe	1975	Pernambuco	Araripina	Exu	Vila Timorante	human	I.ORI2.f1
Yp3511	P.Exu 778	SRR6367062	Chapada do Araripe	1975	Pernambuco	Araripina	Araripina	Sítio Cavaco	human	I.ORI2.f1
Yp3512	P.Exu 779	SRR6367063	Chapada do Araripe	1975	Pernambuco	Araripina	Exu	Sítio Lagoa do Ouro	human	I.ORI2.f1
Yp3515	P.Exu 782	SRR6367060	Chapada do Araripe	1975	Pernambuco	Araripina	Araripina	Sítio Lagoa do Alvino	human	I.ORI2.f1
Yp3516	P.Exu 783	SRR6367061	Chapada do Araripe	1975	Pernambuco	Araripina	Araripina	Sítio Inhame	human	I.ORI2.f1
Yp3517	P.Exu 784	SRR6367058	Chapada do Araripe	1975	Pernambuco	Araripina	Exu	Sítio Neco	human	I.ORI2.f1
Yp3518	P.Exu 785	SRR6367059	Chapada do Araripe	1975	Pernambuco	Araripina	Exu	Sítio São Pedro	Polygenis spp., N. lasiurus	I.ORI2.f1
Yp3519	P.Exu 786	SRR6366912	Chapada do Araripe	1975	Pernambuco	Araripina	Exu	Sítio São Pedro	Polygenis spp., N. lasiurus	I.ORI2.f1
Yp3520	P.Exu 787	SRR6366911	Chapada do Araripe	1975	Pernambuco	Araripina	Exu	Sítio Brejo Santo Inácio	Polygenis spp., N. lasiurus	I.ORI2.f1
Yp3884	P.Exu 725	SRR6366954	Chapada do Araripe	1975	Pernambuco	Araripina	Exu	Sítio Cana Mansa	Polygenis spp., N. lasiurus	I.ORI2.f1
Yp3892	P.Exu 742	SRR6366953	Chapada do Araripe	1975	Pernambuco	Araripina	Araripina	Sítio Cachoeira	human	I.ORI2.f1
Yp3899	P.Exu 751	SRR6366952	Chapada do Araripe	1975	Pernambuco	Araripina	Exu	Sítio dos Pereira	N. lasiurus	I.ORI2.f1
Yp3901	P.Exu 753	SRR6366951	Chapada do Araripe	1975	Pernambuco	Araripina	Exu	Sítio Badrecí	human	I.ORI2.f1
Yp3905	P.Exu 760	SRR6366958	Chapada do Araripe	1975	Pernambuco	Araripina	Ipubi	Povoado Serra Branca	human	I.ORI2.f1
Yp3924	P.Exu 780	SRR6366957	Chapada do Araripe	1975	Pernambuco	Araripina	Exu	Sítio São Vicente	human	I.ORI2.f1
Yp3925	P.Exu 781	SRR6366956	Chapada do Araripe	1975	Pernambuco	Araripina	Granito	Sítio Catumbi	human	I.ORI2.f1
Yp3490	P.Exu 755	SRR6366859	Chapada do Araripe	1975	Piauí	Alto Médio Canindé	Simões	Sítio Barrinha	human	I.ORI2.f1
Yp3521	P.Exu 788	SRR6366910	Chapada do Araripe	1977	Pernambuco	Araripina	Araripina	Sítio Alto Alegre	Polygenis spp., Thrichomys spp.	I.ORI2.f1
Yp3559	P.Exu 845	SRR6366974	Chapada do Araripe	1980	Pernambuco	Araripina	Ipubi	Sítio Baixa	human	I.ORI2.f1
Yp3561	P.Exu 857	SRR6366972	Chapada do Araripe	1980	Pernambuco	Araripina	Araripina	Sítio Tamboril	N. lasiurus	I.ORI2.f1
Yp3531	P.Exu 799	SRR6366798	Planalto Oriental da Bahia	1978	Bahia	Serrinha	Serrinha	Fazenda Flores	rodent	I.ORI2.f1
Yp3974	P.BA 03	SRR6366831	Planalto Oriental da Bahia	1984	Bahia	Feira de Santana	Feira de Santana	Fazenda Jurema I	X. cheopis	I.ORI2.a
Yp3528	P.Exu 795	SRR6366918	Serra de Baturité	1978	Ceará	Baturité	Aratuba	Sítio Serrinha	human	I.ORI2.f1
Yp3536	P.Exu 806	SRR6366795	Serra de Baturité	1979	Ceará	Baturité	Aratuba	Sítio Fernandes	C. callosus	I.ORI2.f1
Yp3592	P.CE 13	SRR6366867	Serra de Baturité	1982	Ceará	Fortaleza	Maranguape	Sítio Santo Amaro	N. lasiurus	I.ORI2.f1
Yp3600	P.CE 24	SRR6366872	Serra de Baturité	1982	Ceará	Baturité	Redenção	Sítio Miranda	R. rattus alexandrinus	I.ORI2.f1
Yp3982	P.CE 17	SRR6367031	Serra de Baturité	1982	Ceará	Baturité	Aratuba	Sítio Outeiro	N. lasiurus	I.ORI2.f1
Yp3990	P.CE 28	SRR6367027	Serra de Baturité	1983	Ceará	Baturité	Mulungu	Sítio Camará	G. spixii wellsi	I.ORI2.f1
Yp3393	P.Exu 527	SRR6366732	Serra de Ibiapaba	1971	Ceará	Ibiapaba	Guaraciaba do Norte	Sítio Buriti Apuá	human	I.ORI2.f1
Yp3396	P.Exu 539	SRR6366733	Serra de Ibiapaba	1971	Ceará	Ibiapaba	Guaraciaba do Norte	Sítio Santo Antônio dos Camelos	human	I.ORI2.f1
Yp3398	P.Exu 541	SRR6366787	Serra de Ibiapaba	1971	Ceará	Ibiapaba	Guaraciaba do Norte	Sítio São Felix	human	I.ORI2.f1
Yp3399	P.Exu 542	SRR6366786	Serra de Ibiapaba	1971	Ceará	Ibiapaba	Guaraciaba do Norte	Sítio Lagoa do Firmino	human	I.ORI2.f1
Yp3400	P.Exu 543	SRR6366789	Serra de Ibiapaba	1971	Ceará	Ipu	Ipu	Sítio Lagoa Velha	human	I.ORI2.f1
Yp3823	P.Exu 509	SRR6367114	Serra de Ibiapaba	1971	Ceará	Ibiapaba	Guaraciaba do Norte	Sítio Timbaúba	human	I.ORI2.f1
Yp3825	P.Exu 538	SRR6367112	Serra de Ibiapaba	1971	Ceará	Ipu	Ipu	Sítio Mato Grosso	human	I.ORI2.f1
Yp3826	P.Exu 540	SRR6367111	Serra de Ibiapaba	1971	Ceará	Ipu	Ipueiras	Povoado América	human	I.ORI2.f1
Yp3828	P.Exu 547	SRR6367121	Serra de Ibiapaba	1971	Ceará	Ibiapaba	Guaraciaba do Norte	Sítio Benedito	human	I.ORI2.f1
Yp3829	P.Exu 550	SRR6367120	Serra de Ibiapaba	1971	Ceará	Ibiapaba	Guaraciaba do Norte	Sítio Sussuanha	human	I.ORI2.f1
Yp3830	P.Exu 553	SRR6366931	Serra de Ibiapaba	1971	Ceará	Ibiapaba	Guaraciaba do Norte	Sítio São José	human	I.ORI2.f1
Yp3404	P.Exu 554	SRR6366788	Serra de Ibiapaba	1972	Ceará	Ibiapaba	São Benedito	Sítio Pimenteira	human	I.ORI2.f1
Yp3405	P.Exu 556	SRR6366791	Serra de Ibiapaba	1972	Ceará	Ibiapaba	Guaraciaba do Norte	Sítio São Felix	human	I.ORI2.f1
Yp3406	P.Exu 558	SRR6366790	Serra de Ibiapaba	1972	Ceará	Ipu	Ipu	Sítio Macambira	human	I.ORI2.f1
Yp3832	P.Exu 559	SRR6366932	Serra de Ibiapaba	1972	Ceará	Ibiapaba	São Benedito	Sítio Pimenteira	Polygenis spp., N. lasiurus	I.ORI2.f1
Yp3522	P.Exu 789	SRR6366909	Serra de Ibiapaba	1978	Ceará	Ibiapaba	Guaraciaba do Norte	Sítio São Felix	human	I.ORI2.f1
Yp3525	P.Exu 792	SRR6366915	Serra de Ibiapaba	1978	Ceará	Ipu	Ipu	Sítio Cabeça Dantas	human	I.ORI2.f1
Yp3529	P.Exu 797	SRR6366917	Serra de Ibiapaba	1978	Ceará	Ipu	Ipu	Sítio Almas	R. rattus	I.ORI2.f1
Yp3532	P.Exu 801	SRR6366799	Serra de Ibiapaba	1978	Ceará	Ipu	Ipu	Sítio Tabocal	human	I.ORI2.f1
Yp3533	P.Exu 802	SRR6366800	Serra de Ibiapaba	1978	Ceará	Ipu	Ipu	Sítio São João	human	I.ORI2.f1
Yp3534	P.Exu 803	SRR6366801	Serra de Ibiapaba	1978	Ceará	Ibiapaba	São Benedito	Sítio Carnaúba	human	I.ORI2.f1
Yp3535	P.Exu 804	SRR6366794	Serra de Ibiapaba	1978	Ceará	Ibiapaba	Guaraciaba do Norte	Sítio Santo Amaro	human	I.ORI2.f1
Yp3537	P.Exu 807	SRR6366796	Serra de Ibiapaba	1979	Ceará	Ipu	Ipu	Sítio Taboca	human	I.ORI2.f1
Yp3539	P.Exu 809	SRR6366797	Serra de Ibiapaba	1979	Ceará	Ipu	Ipu	Sítio Macaco	human	I.ORI2.f1
Yp3555	P.Exu 835	SRR6367092	Serra de Ibiapaba	1979	Ceará	Ipu	Ipu	Sítio Taboca	N. lasiurus	I.ORI2.f1
Yp3587	P.CE 04	SRR6366865	Serra de Ibiapaba	1979	Ceará	Ibiapaba	Guaraciaba do Norte	Sítio São Felix	N. lasiurus	I.ORI2.f1
Yp3588	P.CE 05	SRR6366868	Serra de Ibiapaba	1979	Ceará	Ibiapaba	Guaraciaba do Norte	Sítio São Felix	N. lasiurus	I.ORI2.f1
Yp3952	P.Exu 833	SRR6366841	Serra de Ibiapaba	1979	Ceará	Ibiapaba	Guaraciaba do Norte	Sítio São Felix	N. lasiurus	I.ORI2.f1
Yp3975	P.CE 03	SRR6367034	Serra de Ibiapaba	1979	Ceará	Ipu	Ipu	Sítio Tabocal	N. lasiurus	I.ORI2.f1
Yp3977	P.CE 06	SRR6367035	Serra de Ibiapaba	1979	Ceará	Ibiapaba	Guaraciaba do Norte	Sítio São Felix	rodent	I.ORI2.f1
Yp3557	P.Exu 842	SRR6367091	Serra de Ibiapaba	1980	Ceará	Ibiapaba	Guaraciaba do Norte	Sítio São Felix	N. lasiurus	I.ORI2.f1
Yp3978	P.CE 07	SRR6367036	Serra de Ibiapaba	1980	Ceará	Ibiapaba	Guaraciaba do Norte	Sítio São Felix	N. lasiurus	I.ORI2.f1
Yp3979	P.CE 09	SRR6367037	Serra de Ibiapaba	1980	Ceará	Ipu	Ipueiras	Sítio Santa Maria	N. lasiurus	I.ORI2.f1
Yp3565	P.Exu 861	SRR6366978	Serra de Ibiapaba	1982	Ceará	Ipu	Ipueiras	Sítio Grossos	N. lasiurus	I.ORI2.f1
Yp3597	P.CE 20	SRR6366870	Serra de Ibiapaba	1982	Ceará	Ibiapaba	Ibiapina	Sítio Araçás	N. lasiurus	I.ORI2.f1
Yp3598	P.CE 21	SRR6366869	Serra de Ibiapaba	1982	Ceará	Ipu	Ipu	Sítio Baixinha	human	I.ORI2.f1
Yp3981	P.CE 14	SRR6367030	Serra de Ibiapaba	1982	Ceará	Ibiapaba	Guaraciaba do Norte	Sítio Garrancho Velho	P. irritans	I.ORI2.f1
Yp3983	P.CE 18	SRR6367032	Serra de Ibiapaba	1982	Ceará	Ipu	Ipueiras	Sítio Almas	N. lasiurus	I.ORI2.f1
Yp3987	P.CE 22	SRR6367033	Serra de Ibiapaba	1982	Ceará	Ipu	Ipueiras	Sítio Baixa Nova	N. lasiurus	I.ORI2.f1
Yp3603	P.CE 29	SRR6366871	Serra de Ibiapaba	1983	Ceará	Ibiapaba	São Benedito	Sítio Pimenteira	N. lasiurus	I.ORI2.f1
Yp3992	P.CE 30	SRR6367029	Serra de Ibiapaba	1986	Ceará	Ibiapaba	Guaraciaba do Norte	Sítio Paraíso	C. callosus	I.ORI2.f1
Yp3584	P.CE 882	SRR6366866	Serra de Ibiapaba	1997	Ceará	Ipu	Ipu	Sítio Ipuzinho	human	I.ORI2.f1
Yp3186	P.Exu 14	SRR6366737	Serra de Triunfo	1966	Pernambuco	Pajeú	Triunfo	Sítio Santa Clara	human	I.ORI2.a
Yp3630	P.Exu 16	SRR6366948	Serra de Triunfo	1967	Pernambuco	Salgueiro	São José do Belmonte	Sítio Minador	human	I.ORI2.a
Yp3631	P.Exu 17	SRR6366949	Serra de Triunfo	1967	Pernambuco	Pajeú	Triunfo	Sítio Santa Clara	human	I.ORI2.a
Yp3274	P.Exu 248	SRR6367081	Serra de Triunfo	1968	Pernambuco	Salgueiro	São José do Belmonte	Sítio Baixa Verde	human	I.ORI2.a
Yp3286	P.Exu 291	SRR6366774	Serra de Triunfo	1968	Pernambuco	Salgueiro	São José do Belmonte	Sítio Terra Nova	human	I.ORI2.f1
Yp3287	P.Exu 292	SRR6366775	Serra de Triunfo	1968	Pernambuco	Salgueiro	São José do Belmonte	Sítio Mata Redonda	human	I.ORI2.f1
Yp3325	P.Exu 351	SRR6366843	Serra de Triunfo	1969	Pernambuco	Pajeú	Triunfo	Sítio Batinga	human	I.ORI2.a
Yp3752	P.Exu 324	SRR6366996	Serra de Triunfo	1969	Pernambuco	Salgueiro	São José do Belmonte	Sítio Baixio Velho	human	I.ORI2.f1
Yp3766	P.Exu 350	SRR6367054	Serra de Triunfo	1969	Pernambuco	Pajeú	Triunfo	Sítio Baixa das Flores	N. lasiurus	I.ORI2.f2
Yp3524	P.Exu 791	SRR6366916	Serra de Triunfo	1978	Pernambuco	Pajeú	Triunfo	Sítio Barbalho	N. lasiurus	I.ORI2.f2
Yp3526	P.Exu 793	SRR6366914	Serra de Triunfo	1978	Pernambuco	Pajeú	Triunfo	Sítio Jericó	N. lasiurus	I.ORI2.f2
Yp3527	P.Exu 794	SRR6366913	Serra de Triunfo	1978	Pernambuco	Pajeú	Triunfo	Sítio São José dos Vianas	C. subflavus	I.ORI2.f2
Yp3931	P.Exu 790	SRR6366955	Serra de Triunfo	1978	Pernambuco	Pajeú	Triunfo	Sítio Jardim	N. lasiurus	I.ORI2.f2
Yp3935	P.Exu 798	SRR6366825	Serra de Triunfo	1978	Pernambuco	Pajeú	Triunfo	Sítio São José dos Pilotos	N. lasiurus	I.ORI2.f2
Yp3542	P.Exu 812	SRR6367094	Serra de Triunfo	1979	Pernambuco	Pajeú	Triunfo	Sítio Boqueirão	N. lasiurus	I.ORI2.f2
Yp3543	P.Exu 813	SRR6367093	Serra de Triunfo	1979	Pernambuco	Pajeú	Triunfo	Sítio Salgada	N. lasiurus	I.ORI2.f2
Yp3544	P.Exu 814	SRR6367096	Serra de Triunfo	1979	Pernambuco	Pajeú	Triunfo	Sítio Conceição	C. subflavus	I.ORI2.f2
Yp3545	P.Exu 815	SRR6367095	Serra de Triunfo	1979	Pernambuco	Pajeú	Triunfo	Sítio Salgada	C. subflavus	I.ORI2.f2
Yp3548	P.Exu 819	SRR6367097	Serra de Triunfo	1979	Pernambuco	Pajeú	Triunfo	Sítio Santa Tereza	Polygenis spp., N. lasiurus	I.ORI2.f2
Yp3947	P.Exu 816	SRR6366814	Serra de Triunfo	1979	Pernambuco	Pajeú	Triunfo	Sítio Boqueirão	Polygenis spp., N. lasiurus	I.ORI2.f2
Yp3949	P.Exu 822	SRR6367133	Serra de Triunfo	1979	Pernambuco	Pajeú	Triunfo	Sítio Lagoa do Almeida	C. subflavus	I.ORI2.f2
aSNP node determined by querying relevant 1.ORI2 SNPs (s36, s37, s38, s40, s47, s121, s151, s153, s162, s163, s164, s168, s169, s170, s172, s176, s179, s182, s184, s186, s189, s191, s194, s200, s202, s203, s204, s205, s207, s225, s240, s255, s281, s311, s360, s649, s841, and s1230) from Morelli et al. 2010 against the Brazilian Y. pestis whole genome sequence data to determine their placement in …
