# Supplementary material for: A single introduction of Yersinia pestis to Brazil during the 3rd plague pandemic
Source: PLoS One. 2019 Jan 9;14(1):e0209478. doi: 10.1371/journal.pone.0209478 (PMC6326411; doi:10.1371/journal.pone.0209478)
Supplement: S2 Table — (XLSX) [file pone.0209478.s002.xlsx]

## Sheet: Sheet1
Strain	Assembly No.
D106004	GCA_000022805.1
Java9	GCA_000834905.1
India 195	GCA_000182505.1
F1946001	GCA_000324825.1
IP275	GCA_000168235.2
MG05-1020	GCA_000169635.1
EV76D	GCA_001261985.1
EV76-CN	GCA_000324805.2
EV NIIEG	GCA_000590535.1
9	GCA_000475095.2
113	GCA_000475115.2
CA88-4125	GCA_000181455.2
A1122	GCA_000834755.1
A1122	GCA_000222975.1
24H	GCA_000475155.2
Yp2126	GCA_001509855.1
EBD10-058	GCA_000705315.1
Cadman	GCA_001693595.1
Dodson	GCA_000834775.1
Colorado 92	GCA_000754785.1
CO92	GCA_001293415.1
CO92	GCA_000009065.1
BA200901799	GCA_000255735.1
Shasta	GCA_000834335.1
Yp1945	GCA_001509865.1
AS200901539	GCA_000255755.1
AS200901156	GCA_000255775.1
BA200901703	GCA_000255795.1
BA200901990	GCA_000255815.1
BA200902009	GCA_000255835.1
El Dorado	GCA_000834495.1
AS200902147	GCA_000255855.1
AS200901434	GCA_000255875.1
AS200901509	GCA_000255895.1
CMCC114001	GCA_000323985.1
PBM19	GCA_000834235.1
YN2179	GCA_000325405.1
F1991016	GCA_000170275.1
CMCCK110001	GCA_000324645.1
YN2551	GCA_000325425.1
YN2588	GCA_000325445.1
CMCC87001	GCA_000324425.1
CMCCK100001	GCA_000324625.1
F1984001	GCA_000324865.1
YN663	GCA_000325485.1
PY-02	GCA_000268325.1
INS	GCA_000311885.1
ZE94-2122	GCA_000986995.1
Algeria 3	GCA_001487065.1
PEXU2	GCA_000182525.1
