# Supplementary material for: A single introduction of Yersinia pestis to Brazil during the 3rd plague pandemic
Source: PLoS One. 2019 Jan 9;14(1):e0209478. doi: 10.1371/journal.pone.0209478 (PMC6326411; doi:10.1371/journal.pone.0209478)
Supplement: S3 Table — (XLSX) [file pone.0209478.s003.xlsx]

## Sheet: Sheet1
Source genome	Accession of closest BLAST alignment	Protein product of closest BLAST alignment
Yp3325	gi|488156885|ref|WP_002228093.1|	MULTISPECIES: hypothetical protein [Yersinia pseudotuberculosis complex]
Yp3325	gi|488143741|ref|WP_002214949.1|	MULTISPECIES: hypothetical protein [Yersinia pseudotuberculosis complex]
Yp3325	gi|802935550|emb|CFV29539.1|	Uncharacterised protein [Yersinia pseudotuberculosis]
Yp3325	gi|893327543|emb|CNK61766.1|	Uncharacterised protein [Yersinia pseudotuberculosis]
Yp3325	gi|802321170|emb|CFQ57920.1|	Uncharacterised protein [Yersinia similis]
Yp3325	gi|21960503|gb|AAM87087.1|AE013957_2	hypothetical [Yersinia pestis KIM10+]
Yp3325	gi|488143590|ref|WP_002214798.1|	colicin immunity protein [Yersinia pestis]
Yp3325	gi|488143154|ref|WP_002214362.1|	MULTISPECIES: hypothetical protein [Yersinia pseudotuberculosis complex]
Yp3325	gi|488138369|ref|WP_002209577.1|	MULTISPECIES: PLP-dependent cysteine synthase family protein [Yersinia pseudotuberculosis complex]
Yp3329	gi|229678471|gb|EEO74576.1|	Transposase [Yersinia pestis Nepal516]
Yp3766	gi|21961060|gb|AAM87595.1|AE014006_9	hypothetical [Yersinia pestis KIM10+]
Yp3325	gi|488137603|ref|WP_002208811.1|	MULTISPECIES: YkgJ family cysteine cluster protein [Yersinia pseudotuberculosis complex]
Yp3327	gi|488151661|ref|WP_002222869.1|	hypothetical protein [Yersinia pestis]
Yp3327	gi|488157589|ref|WP_002228797.1|	hypothetical protein [Yersinia pestis]
Yp3792	gi|929180095|gb|KPD83349.1|	phospholipase (plasmid) [Yersinia pestis subsp. microtus bv. Caucasica]
Yp3787	gi|406855621|pdb|4AY0|A	Chain A, High Resolution Crystal Structure Of The Monomeric Subunit-Free Caf1m Chaperone
Yp3327	gi|165922238|gb|EDR39415.1|	hypothetical protein YpF1991016_3634 [Yersinia pestis biovar Orientalis str. F1991016]
Yp3325	gi|1277464979|ref|WP_100067905.1|	transcriptional regulator [Yersinia pestis]
Yp3399	gi|822935835|gb|KLG60842.1|	ABC transporter permease, partial [Escherichia coli]
Yp3325	gi|488140375|ref|WP_002211583.1|	type VI secretion system baseplate subunit TssG [Yersinia pestis]
Yp3327	gi|488143956|ref|WP_002215164.1|	MULTISPECIES: type VI secretion system lipoprotein TssJ [Yersinia]
Yp3328	gi|169752818|gb|ACA70336.1|	hypothetical protein YPK_4077 [Yersinia pseudotuberculosis YPIII]
Yp3327	gi|893188206|emb|CNI61479.1|	Protein of uncharacterised function (DUF3170) [Yersinia pseudotuberculosis]
Yp3703	gi|893155566|emb|CNM14772.1|	Uncharacterised protein [Yersinia pseudotuberculosis]
Yp3325	gi|802351578|emb|CFR01403.1|	Uncharacterised protein [Yersinia pseudotuberculosis]
Yp3325	gi|165911669|gb|EDR30339.1|	conserved hypothetical protein [Yersinia pestis biovar Orientalis str. IP275]
Yp3325	gi|488142238|ref|WP_002213446.1|	MULTISPECIES: transcriptional regulator [Bacteria]
Yp3325	gi|21957804|gb|AAM84636.1|AE013709_5	hypothetical protein y1055 [Yersinia pestis KIM10+]
Yp3325	gi|755358297|gb|AJJ52187.1|	hypothetical protein BZ15_2324 [Yersinia pestis]
Yp3327	gi|391516733|gb|EIR69598.1|	hypothetical protein YPPY29_4424 [Yersinia pestis PY-29]
Yp3327	gi|488139087|ref|WP_002210295.1|	hypothetical protein [Yersinia pestis]
Yp3327	gi|21959302|gb|AAM85996.1|AE013847_6	hypothetical [Yersinia pestis KIM10+]
Yp3327	gi|186698831|gb|ACC89460.1|	hypothetical protein YPTS_2499 [Yersinia pseudotuberculosis PB1/+]
Yp3329	gi|488139504|ref|WP_002210712.1|	DUF4297 domain-containing protein [Yersinia pestis]
Yp3329	gi|488156832|ref|WP_002228040.1|	MULTISPECIES: putative addiction module antidote protein [Yersinia pseudotuberculosis complex]
Yp3866	gi|899911612|emb|CQR21335.1|	putative regulatory prophage protein [Yersinia enterocolitica]
Yp3340	gi|892640170|emb|CNC02354.1|	putative addiction module killer protein [Yersinia pseudotuberculosis]
Yp3335	gi|893220885|emb|CNL49138.1|	Uncharacterised protein [Yersinia enterocolitica]
Yp3329	gi|21959481|gb|AAM86160.1|AE013862_5	hypothetical [Yersinia pestis KIM10+]
Yp3329	gi|903770413|emb|CRY71672.1|	Uncharacterised protein [Yersinia pseudotuberculosis]
Yp3329	gi|569551652|gb|AHE43389.1|	hypothetical protein KP13_03738 [Klebsiella pneumoniae subsp. pneumoniae Kp13]
Yp3325	gi|813841593|emb|CNJ23512.1|	Uncharacterised protein [Yersinia pseudotuberculosis]
Yp3332	gi|391428067|gb|EIQ90084.1|	hypothetical protein YPPY01_1816 [Yersinia pestis PY-01]
Yp3444	gi|802319431|emb|CFQ69130.1|	Uncharacterised protein [Yersinia similis]
Yp3699	gi|685063104|gb|KGA54198.1|	putative Rhs accessory genetic element domain protein [Yersinia pestis]
Yp3704	gi|893155642|emb|CNM12082.1|	Uncharacterised protein [Yersinia pseudotuberculosis]
Yp3335	gi|411176511|gb|EKS46531.1|	phage protein [Yersinia pestis INS]
Yp3698	gi|755371604|gb|AJJ04977.1|	putative glycoprotein 1b, alpha polypeptide (plasmid) [Yersinia pseudotuberculosis]
Yp3669	gi|229678058|gb|EEO74167.1|	hypothetical protein YP516_4735 (plasmid) [Yersinia pestis Nepal516]
Yp3342	gi|21960781|gb|AAM87340.1|AE013982_7	hypothetical [Yersinia pestis KIM10+]
Yp3332	gi|391545427|gb|EIR95518.1|	hypothetical protein YPPY36_0562 [Yersinia pestis PY-36]
Yp3669	gi|488145354|ref|WP_002216562.1|	hypothetical protein [Yersinia pestis]
Yp3352	gi|169752583|gb|ACA70101.1|	hypothetical protein YPK_3836 [Yersinia pseudotuberculosis YPIII]
Yp3780	gi|685062984|gb|KGA54078.1|	rhs accessory tic element domain protein [Yersinia pestis]
Yp3669	gi|488142086|ref|WP_002213294.1|	transposase [Yersinia pestis]
Yp3790	gi|929180546|gb|KPD83731.1|	ATPase, partial [Yersinia pestis subsp. microtus bv. Altaica]
Yp3669	gi|488142046|ref|WP_002213254.1|	IS3 family transposase [Yersinia pestis]
Yp3349	gi|893230603|emb|CNK62277.1|	Uncharacterised protein [Yersinia pseudotuberculosis]
Yp3669	gi|488158595|ref|WP_002229803.1|	low calcium response locus protein T [Yersinia pestis]
Yp3867	gi|685179491|gb|KGA67095.1|	hypothetical protein DJ55_4036 [Yersinia pseudotuberculosis]
Yp3931	gi|391423769|gb|EIQ86220.1|	hypothetical protein YPPY01_3424, partial [Yersinia pestis PY-01]
Yp3931	gi|901654245|emb|CQR21938.1|	Uncharacterised protein [Yersinia enterocolitica]
Yp3866	gi|1325374641|gb|PMB68199.1|	hypothetical protein BM221_006376 [Beauveria bassiana]
